# Supplementary material for: Predicting creative behavior using resting-state electroencephalography
Source: Commun Biol. 2024 Jun 29;7:790. doi: 10.1038/s42003-024-06461-6 (PMC11217288; doi:10.1038/s42003-024-06461-6)
Supplement: Supplementary file 3 — Supplementary Data 1 [file 42003_2024_6461_MOESM3_ESM.xlsx]

## Sheet: Feuille1
0.761905	0.572432
0.243386	0.380215
0.645503	0.354296
0.333333	0.508659
0.518519	0.359308
0.746032	0.148982
0.285714	0.257662
0.227513	0.374223
0.412698	0.34927
0.0529101	0.226263
0.222222	0.552166
0.142857	0.277989
0.783069	0.526759
0.322751	0.349293
0.375661	0.3316
0.238095	0.505339
0.275132	0.55382
0.830688	0.449649
0.0846561	0.381925
0.296296	0.283598
0.37037	0.503381
0.492063	0.332133
0.47619	0.371784
0.529101	0.312408
0.492063	0.446689
0.285714	0.390975
0.169312	0.286621
0.608466	0.281305
0.338624	0.333841
0.238095	0.500005
0.767196	0.358427
0.269841	0.269815
0.740741	0.573402
0.285714	0.311578
0.285714	0.285561
0.910053	0.649641
0.587302	0.363747
0.830688	0.695459
0.42328	0.318077
0.10582	0.375718
0.26455	0.420707
0.269841	0.636448
0.571429	0.339188
0.243386	0.728328
0.407407	0.275142
0.465608	0.258458
0.740741	0.818653
0.534392	0.365678
0.153439	0.37777
0.285714	0.424165
0.772487	0.527666
0.15873	0.472429
0.259259	0.252588
0.0952381	0.267586
0.37037	0.285757
0.529101	0.327593
0.407407	0.270087
0.232804	0.334254
0.608466	0.401104
0.481481	0.38371
0.878307	0.800839
0.121693	0.405347
0.31746	0.415896
0.380952	0.50359
0.164021	0.311906
0.269841	0.367531
0.793651	0.358053
0.555556	0.815638
0.777778	0.497112
0.312169	0.32315
0.502646	0.484299
0.169312	0.34954
0.153439	0.252363
0.148148	0.296892
0.142857	0.309968
0.42328	0.367954
0.010582	0.285929
0.592593	0.329104
0.280423	0.288996
0.137566	0.327086
0.502646	0.615821
0.994709	0.363695
0.47619	0.168582
0.407407	0.472718
0.0529101	0.318088
0.243386	0.134592
1	0.436872
0.439153	0.306969
0.809524	0.354201
0.121693	0.357449
